# Supplementary material for: Ancient diversification of eukaryotic MCM DNA replication proteins
Source: BMC Evol Biol. 2009 Mar 17;9:60. doi: 10.1186/1471-2148-9-60 (PMC2667178; doi:10.1186/1471-2148-9-60)
Supplement: Additional file 5 — Treefile for "Noah's Ark" dataset phylogenetic analysis of eukaryotic Mcm2-9. To attempt to further resolve the phylogeny of the Mcm2-9 proteins, specifically the branching relationships among the eight MCM paralogues, we conducted a reduced taxon phylogeny. In this analysis we used a limited sampling of eukaryotes from each major taxon (species indicated by asterisks in Figure 1) with the hope that the resulting reduction in tree space would enable us to resolve an improved phylogeny. The analysis did not show improved resolution among the terminal branches. The tree was calculated from an alignment of 120 sequences and 307 characters by fast ML analysis using PHYML with 100 bootstrap replicates. The tree can be viewed using TREEVIEW. [file 1471-2148-9-60-S5.txt]

((((((((((((((((NcMcm7:0.256398,BdMcm7:0.271865)34:0.053631,(DdMcm7:0.295219,EhMcm7:0.511307)17:0.054890)5:0.049543,TtMcm7:0.535658)3:0.034636,(AtMcm7:0.270913,CrMcm7:0.391320)36:0.070823)1:0.029455,(((HsMcm7.2:0.000000,HsMcm7.1:0.000000)100:0.130807,TaMcm7:0.213868)100:0.162409,MbMcm7:0.363536)46:0.070660)15:0.043325,NgMcm7:0.459628)9:0.033823,(PrMcm7:0.295461,ThpMcm7:0.333700)42:0.078828)27:0.067786,TbMcm7:0.770474)100:0.366937,(((((((CrMcm4:0.368440,AtMcm4:0.208556)57:0.103890,DdMcm4:0.236096)17:0.048718,(NgMcm4:0.328972,EhMcm4:0.402482)37:0.079062)3:0.035147,(Thpcm4:0.355741,PrMcm4:0.300513)22:0.089959)3:0.028974,(NcMcm4:0.183257,BdMcm4:0.288863)66:0.106701)11:0.055769,((HsMcm4:0.115699,TaMcm4:0.166295)100:0.193917,TbMcm4:0.574920)45:0.099809)43:0.115059,TtMcm4:0.440550)100:0.347157)24:0.023673,((((((TtMcm3:0.477885,((((PrMcm3:0.180007,MbMcm3:0.352438)22:0.051321,(HsMcm3:0.114893,TaMcm3:0.188322)100:0.133965)26:0.029622,(NcMcm3:0.170601,BdMcm3:0.276803)48:0.067338)12:0.035705,(ThpMcm3:0.261148,CrMcm3:0.379125)50:0.090248)24:0.054977)4:0.009247,(AtMcm3:0.210392,DdMcm3:0.249108)27:0.018100)48:0.077975,(NgMcm3:0.295433,NgMcm3.1:0.657065)85:0.119580)42:0.061501,TbMcm3:0.636257)90:0.142805,EhMcm3:0.420766)100:0.344852,(AtMcm6:0.348713,(TbMcm6:0.662797,(EhMcm6:0.563808,((NcMcm6:0.262809,BdMcm6:0.244610)36:0.080180,(((NgMcm6:0.255495,CrMcm6:0.339300)22:0.050673,TtMcm6:0.348716)21:0.079789,(((PrMcm6:0.222208,ThpMcm6:0.315565)65:0.082457,((HsMcm6:0.067702,TaMcm6:0.124901)100:0.310378,MbMcm6:0.191927)89:0.129416)12:0.031754,DdMcm6:0.388028)5:0.041452)15:0.022544)11:0.047222)13:0.056904)25:0.072838)100:0.536875)6:0.080373)20:0.079148,((((EhMcm5:0.537094,(((((HsMcm5:0.213673,TaMcm5:0.106376)100:0.130903,MbMcm5:0.238777)62:0.058549,((AtMcm5:0.178392,CrMcm5:0.361603)77:0.099407,(ThpMcm5:0.351281,PrMcm5:0.230360)79:0.097973)26:0.050085)8:0.025134,DdMcm5:0.328081)0:0.012543,(BdMcm5:0.206363,NcMcm5:0.196191)96:0.096056)34:0.059319)15:0.039185,(NgMcm5:0.230247,TbMcm5:0.592974)50:0.084730)47:0.148774,TtMcm5:0.400200)100:0.339628,(((NgMcm2:0.187692,EhMcm2:0.467300)40:0.106624,(((AtMcm2:0.170249,CrMcm2:0.262378)82:0.055294,((PrMcm2:0.248547,ThpMcm2:0.302394)74:0.083049,TtMcm2:0.421338)31:0.046498)17:0.034230,(((BdMcm2:0.159336,NcMcm2:0.235081)82:0.067751,DdMcm2:0.252459)19:0.033414,((HsMcm2:0.138650,TaMcm2:0.152789)100:0.108690,MbMcm2:0.147279)80:0.086743)22:0.029972)54:0.045512)39:0.072449,TbMcm2:0.502597)100:0.436537)14:0.071826)27:0.050658,(((HaloMcm:0.468549,ArfuMcm:0.317409)100:0.188311,(ThvoMcm:0.606701,NaeqMcm:0.874413)62:0.108999)75:0.146961,(PyhoMcm:0.512304,(ThpeMcm:0.305329,SuacMcm:0.454308)95:0.193813)27:0.073057)13:0.017593)56:0.144461,((TtMcm8:0.954162,(((((MbMcm8:0.381006,(TaMcm8:0.316537,((HsMcm8.2:0.000000,HsMcm8.1:0.000000)100:0.169898,BdMcm8:0.462221)26:0.030098)28:0.043520)39:0.044388,DdMcm8:0.408273)25:0.044476,NgMcm8:0.269630)37:0.042245,CrMcm8:0.613177)27:0.036882,(PrMcm8:0.225182,ThpMcm8:0.880996)50:0.151595)58:0.148945)21:0.119293,EhMcm8:0.562126)100:0.488116)34:0.156024,(((((EhMcm9:0.630519,DdMcm9:0.439624)50:0.096182,((PrMcm9:0.373565,(((TaMcm9:0.277868,NgMcm9:0.415522)29:0.046134,BdMcm9:0.337751)10:0.040764,(MbMcm9:0.394798,HsMcm9:0.310545)33:0.038988)21:0.063472)31:0.027690,AtMcm9:0.739094)44:0.101731)37:0.107077,ThpMcm9:0.665103)59:0.170635,TtMcm9:0.622379)72:0.117971,TbMcm9:1.447526)100:0.476535)99:0.624137,(MejaMcm:1.975799,MejaCdc21:0.992506)45:0.101247)89:0.203319,MejaCdc54:0.434391,MejaCdc47:0.382973);
