# Supplementary material for: Ancient diversification of eukaryotic MCM DNA replication proteins
Source: BMC Evol Biol. 2009 Mar 17;9:60. doi: 10.1186/1471-2148-9-60 (PMC2667178; doi:10.1186/1471-2148-9-60)
Supplement: Additional file 7 — Treefile for phylogenetic analysis of eukaryotic Mcm2-9 using LG matrix. The tree was generated by fast ML analysis using PHYML with the LG matrix, with 100 bootstrap replicates. The tree can be viewed using TREEVIEW. [file 1471-2148-9-60-S7.txt]

((((((((((AaMcm9:0.569455,(ThpMcm9:0.501987,PhtMcm9:0.312012)78:0.315962)26:0.155978,((EhMcm9:0.793413,DdMcm9:0.342787)30:0.068444,(((Ecmcm9:1.099784,DmMcm8:2.972273)0:0.345453,(TtMcm9:0.451660,PtMcm9:0.891988)62:0.290181)0:0.087595,(TgMcm9:1.383253,TbMcm9:1.261133)13:0.199352)0:0.128832)0:0.045238)0:0.072948,(((((((((ThvoMcm:0.530167,(NaeqMcm:0.775263,MejaMcm:2.926022)8:0.281877)0:0.112629,(HaloMcm:0.480004,ArfuMcm:0.392899)85:0.199449)1:0.080414,((MejaCdc21:0.873640,(MejaCdc54:0.504314,MejaCdc47:0.297385)89:0.243464)43:0.939950,PyhoMcm:0.493513)1:0.032786)0:0.060018,(ThpeMcm:0.328823,SuacMcm:0.499968)89:0.201273)0:0.043168,((GlMcm3:0.858321,(((TgMcm3:0.559296,CpMcm3:0.330867)47:0.192443,(((CmMcm3:0.384509,PrMcm3:0.197117)7:0.035307,(((TvMcm3:0.396835,((((PpMcm3:0.087117,AtMcm3:0.084500)97:0.074635,(CrMcm3:0.299387,OtMcm3:0.332553)47:0.082539)26:0.068473,DdMcm3:0.303869)6:0.037773,((PbMcm3:0.134255,((SpMcm3:0.147202,(UmMcm3:0.133843,ScMcm3:0.180858)41:0.024920)42:0.029194,NcMcm3:0.080020)45:0.037851)68:0.020081,BdMcm3:0.337666)61:0.119345)5:0.049196)2:0.015224,(((DmMcm3:0.158828,((MmMcm3:0.004970,HsMcm3:0.019808)90:0.024956,(XlzMcm3:0.000001,XlMcm3:0.009659)89:0.035536)91:0.037998)36:0.018606,((CeMcm3:0.287014,TaMcm3:0.113973)21:0.050228,((LgMcm3:0.055602,NvMcm3:0.071225)44:0.027868,CiMcm3:0.109503)37:0.019230)27:0.032002)99:0.114087,MbMcm3:0.291996)55:0.029934)5:0.038905,((PhtMcm3:0.075162,ThpMcm3:0.084349)100:0.154406,AaMcm3:0.289541)75:0.082710)2:0.030428)5:0.073849,(((TtMcm3:0.216815,PtMcm3:0.311510)95:0.212278,(EcMcm3:0.467933,NgMcm3:0.330622)9:0.020487)3:0.049731,(EhMcm3:0.469916,TbMcm3:0.635765)6:0.073549)1:0.000003)7:0.047848)24:0.029525,NgMcm3.1:0.624631)56:0.084976)22:0.332214,(((((((((((((PpMcm6:0.063988,AtMcm6:0.125866)69:0.048609,OtMcm6:0.212078)90:0.072552,CrMcm6:0.245031)93:0.119243,((ThpMcm6:0.263555,CmMcm6:0.164954)25:0.087072,(((((NvMmcm6:0.087390,TaMcm6:0.100401)20:0.011924,((((MmMcm6:0.007637,HsMcm6:0.013058)95:0.034596,XlMcm6:0.054667)24:0.016246,XlzMcm6:0.052876)62:0.022860,LgMcm6:0.071223)75:0.021045)69:0.046579,DmMcm6:0.120909)19:0.031701,CeMcm6:0.210390)100:0.154607,MbMcm6:0.126660)50:0.080510)2:0.029835)8:0.050359,(AaMcm6:0.386691,PrMcm6:0.164432)9:0.031000)6:0.026511,(PtMcm6:0.281550,TtMcm6:0.293995)61:0.084814)10:0.032794,((NgMcm6:0.200313,TvMcm6:0.393920)11:0.064048,(DdMcm6:0.191637,EhMcm6:0.406126)48:0.126002)10:0.054520)3:0.042745,(((((ScMcm6:0.238265,SpMcm6:0.080595)45:0.040645,NcMcm6:0.078716)77:0.051200,UmMcm6:0.072012)90:0.090824,PbMcm6:0.081298)73:0.048272,BdMcm6:0.155564)76:0.040604)18:0.058722,EcMcm6:0.469933)13:0.053457,TbMcm6:0.519273)53:0.114631,(TgMcm6:0.469758,CpMcm6:0.379088)54:0.102641)94:0.194775,GlMcm6:0.819083)16:0.271550,(((EcMcm4:0.533992,((GlMcm4:0.773686,TbMcm4:0.501147)11:0.053258,(((((((CpMcm4:0.418473,((((PhtMcm4:0.154248,Thpcm4:0.159007)83:0.093806,AaMcm4:0.235203)50:0.037534,PrMcm4:0.203130)70:0.092682,(CrMcm4:0.364918,CmMcm4:0.261161)14:0.065381)8:0.027151)1:0.016607,((TvMcm4:0.383103,EhMcm4:0.318713)20:0.102345,(((((SpMcm4:0.117577,ScMcm4:0.113675)44:0.034259,NcMcm4:0.154963)60:0.030280,((PbMcm4:0.148808,BdMcm4:0.170565)87:0.107746,UmMcm4:0.171590)40:0.027416)98:0.139676,(OtMcm4:0.177576,(PpMcm4:0.125087,AtMcm4:0.107177)87:0.075656)51:0.061489)17:0.028807,DdMcm4:0.251488)20:0.026409)0:0.027400)1:0.016433,NgMcm4:0.398236)1:0.004494,((CeMcm4:0.293256,(((NvMcm4:0.142520,(LgMcm4:0.069251,DmMcm4:0.112152)76:0.029972)32:0.022571,((MmMcm4:0.014121,HsMcm4:0.006127)89:0.008397,XlMcm4:0.019975)99:0.068986)47:0.019537,CiMcm4:0.201286)44:0.022060)42:0.040130,TaMcm4:0.132955)91:0.187922)3:0.064419,(TtMcm4:0.256890,PtMmcm4:0.260556)94:0.232550)9:0.019086,MbMcm4:0.716489)4:0.030306,TgMcm4:0.526450)24:0.059398)12:0.073816)37:0.259019,(((((((((DdMcm7:0.279193,((PpMcm7:0.106498,AtMcm7:0.086382)100:0.150512,(PrMcm7:0.304575,MbMcm7:0.279052)15:0.046672)4:0.022518)9:0.031383,(((AaMcm7:0.256311,(PhtMcm7:0.052649,ThpMcm7:0.090455)100:0.200368)53:0.088072,CmMcm7:0.333911)10:0.038494,TvMcm7:0.402634)0:0.034211)8:0.044890,((((((HsMcm7.2:0.000001,HsMcm7.1:0.000001)100:0.010678,MmMcm7:0.041453)100:0.105389,XlMcm7:0.046523)73:0.033872,(((DmMcm7:0.142575,(TaMcm7:0.201888,NvMcm7:0.038930)34:0.049913)9:0.004225,LgMcm7:0.061080)13:0.032530,CiMcm7:0.138860)21:0.017138)97:0.115622,CeMcm7:0.278775)66:0.120739,(((((NcMcm7:0.142886,ScMcm7:0.220305)22:0.018975,SpMcm7:0.081131)38:0.045367,UmMcm7:0.157389)35:0.036805,PbMcm7:0.208511)68:0.030035,BdMcm7:0.211296)91:0.090436)14:0.036327)3:0.048471,((TbMcm7:0.554189,CrMcm7:0.292951)11:0.033066,(PtMcm7:0.179938,TtMcm7:0.398458)97:0.206858)6:0.048476)6:0.030097,(TgMcm7:0.561760,CpMcm7:0.225866)41:0.246003)2:0.008161,NgMcm7:0.397241)23:0.065975,EhMcm7:0.508442)35:0.063946,EcMcm7:0.612277)59:0.104373,GlMcm7:1.292059)12:0.186172)0:0.039315,(((GlMcm5:0.958584,(CpMcm5:0.363350,TgMcm5:0.485693)81:0.126521)0:0.084649,((TbMcm5:0.558598,((EcMcm5:0.468841,TvMcm5:0.635783)18:0.126666,(((NgMcm5:0.302070,CmMcm5:0.394025)25:0.071958,(((OtMcm5:0.306144,CrMcm5:0.297098)37:0.042502,(PpMcm5:0.056594,AtMcm5:0.129886)84:0.056455)74:0.132721,(((PhtMcm5:0.213027,ThpMcm5:0.065677)100:0.146389,AaMcm5:0.187037)77:0.081032,PrMcm5:0.178785)68:0.088384)18:0.025860)11:0.034120,((((TaMcm5:0.064868,(NvMcm5:0.128999,((((CiMcm5:0.123065,LgMcm5:0.105432)28:0.019835,((MmMcm5:0.021774,HsMcm5:0.013121)100:0.062964,XlMcm5:0.045719)68:0.018110)57:0.017916,DmMcm5:0.189631)52:0.017708,CeMcm5:0.201101)13:0.009767)38:0.037064)100:0.134602,MbMcm5:0.243259)79:0.074481,(((NcMcm5:0.154816,SpMcm5:0.169238)63:0.043957,ScMcm5:0.201692)47:0.033718,((BdMcm5:0.172341,UmMcm5:0.124505)69:0.072764,PbMcm5:0.129350)31:0.025446)65:0.040780)54:0.041584,DdMcm5:0.375576)11:0.037797)10:0.050819)8:0.040769)4:0.024263,(TtMcm5:0.288334,PtMmcm5:0.381776)86:0.197794)14:0.100221)6:0.151837,EhMcm5:0.448908)22:0.352562)0:0.049441)0:0.049779)1:0.052196)0:0.098773,(GlMcm2:0.818283,(((((DdMcm2:0.279280,((((OtMcm2:0.231524,CrMmcm2:0.174009)21:0.033212,(PpMcm2:0.073750,AtMcm2:0.034054)82:0.035275)39:0.075268,(((UmMcm2:0.072774,(NcMcm2:0.127196,(ScMcm2:0.127945,SpMcm2:0.105605)77:0.061002)87:0.071859)20:0.026300,PbMcm2:0.169489)37:0.023836,BdMcm2:0.138168)49:0.038241)4:0.037023,(MbMcm2:0.193036,EcMcm2:0.350773)12:0.012775)1:0.022374)1:0.016250,((((((PhtMcm2:0.140033,ThpMcm2:0.099935)95:0.095924,AaMcm2:0.281245)74:0.055116,PrMcm2:0.245935)62:0.068412,(TtMcm2:0.187864,PtMcm2:0.186859)98:0.161527)28:0.077079,CmMcm2:0.227903)5:0.031324,((((((MmMcm2:0.009902,HsMcm2:0.004538)100:0.046842,XlMcm2:0.008609)95:0.031147,LgMcm2:0.103761)24:0.013430,((DmMcm2:0.184425,CiMcm2:0.123388)38:0.045951,TaMcm2:0.096419)12:0.021043)6:0.010446,NvMcm2:0.106908)26:0.026780,CeMcm2:0.196699)99:0.093822)3:0.045006)11:0.039871,((CpMcm2:0.225566,TgMcm2:0.430920)86:0.225653,(NgMcm2:0.183951,EhMcm2:0.322177)33:0.063498)6:0.022497)27:0.054422,TvMcm2:0.443178)57:0.065564,TbMcm2:0.435230)90:0.163252)24:0.375693)4:0.156829,(((((((((BdMcm8:0.637540,((DdMcm8:0.417842,NgMcm8:0.231434)35:0.047470,((((MbMcm8:0.366569,NvMcm8:0.720142)25:0.061825,LgMcm8:0.140497)3:0.017615,((((HsMcm8.2:0.041362,HsMcm8.1:0.000001)100:0.013486,MmMcm8:0.057344)97:0.073249,XlMcm8:0.051256)100:0.118912,CiMcm8:0.341187)37:0.028695)6:0.049839,TaMcm8:0.312257)40:0.079216)10:0.014949)6:0.000014,(CmMcm8:0.530439,((PpMcm8:0.154567,AtMcm8:0.168728)99:0.118816,CrMcm8:0.334449)50:0.088243)14:0.065785)2:0.039722,PrMcm8:0.307205)17:0.039009,(PtMcm8:0.670095,TtMcm8:0.514310)57:0.325485)0:0.031749,OtMcm8:0.571589)4:0.086098,(PhtMm8:0.254183,ThpMcm8:0.238657)100:0.518468)6:0.113392,EhMcm8:0.425514)11:0.081524,(TbMcm8:1.352520,EcMcm8:1.026391)12:0.100387)10:0.075488,TgMcm8:1.779546)6:0.257864)1:0.527553,CmMcm9:0.391532)0:0.078961,OtMcm9:0.867157)0:0.054187)40:0.056876,NgMcm9:0.346934)36:0.077732,(PrMcm9:0.286687,(PpMcm9:0.153446,AtMcm9:0.306390)85:0.095553)55:0.050558)58:0.094401,TaMcm9:0.199090)17:0.026702,((CiMcm9:0.365424,BdMcm9:0.290146)36:0.041448,MbMcm9:0.371394)34:0.057534)44:0.040241,(LgMcm9:0.204544,NvMcm9:0.138424)30:0.009105)100:0.093377,XlMcm9:0.007116)100:0.086929,MmMcm9:0.016760,HsMcm9:0.023493);
